# Supplementary material for: Triacylglycerols and Other Lipids Profiling of Hemp By-Products
Source: Molecules. 2022 Apr 5;27(7):2339. doi: 10.3390/molecules27072339 (PMC9000728; doi:10.3390/molecules27072339)
Supplement: Supplementary file 1 [file molecules-27-02339-s001.zip]

Archive with 1 entries (1 files):
- molecules-1659218-supplementary.pdf
